# Supplementary material for: Combination of Chemotherapy and Mild Hyperthermia Using Targeted Nanoparticles: A Potential Treatment Modality for Breast Cancer
Source: Pharmaceutics. 2023 Apr 30;15(5):1389. doi: 10.3390/pharmaceutics15051389 (PMC10222438; doi:10.3390/pharmaceutics15051389)
Supplement: Supplementary file 1 [file pharmaceutics-15-01389-s001.zip]

Archive with 1 entries (1 files):
- pharmaceutics-2257626-supplementary.pdf
